# Supplementary material for: Not Too Warm, Not Too Cold: Thermal Treatments to Slightly Warmer or Colder Conditions from Mother’s Origin Can Enhance Performance of Montane Butterfly Larvae
Source: Biology (Basel). 2022 Jun 15;11(6):915. doi: 10.3390/biology11060915 (PMC9219776; doi:10.3390/biology11060915)
Supplement: Supplementary file 1 [file biology-11-00915-s001.zip]

Archive with 1 entries (1 files):
- biology-1725199-supplementary.pdf
